# Supplementary material for: Assessment of the association between periodontal disease and total cancer incidence and mortality: a meta-analysis
Source: PeerJ. 2022 Nov 7;10:e14320. doi: 10.7717/peerj.14320 (PMC9648345; doi:10.7717/peerj.14320)
Supplement: Supplemental Information 5 [file peerj-10-14320-s005.odt]

Table S1. Newcastle-Ottawa Scale for assessing the quality of studies in the meta-analysis
Author（Year）
Selection

Comparability

Exposure
Qualiy score

A
B
C
D

E

F
G
H

Hujoel et al 2003
*
*
*


* *

*
*
*
8
Michaud et al 2008
*
*
*


* *

*
*

7
Arora et al 2010
*


* *

*
*
*
6
Ahn et al 2012
*
*
*


* *
*
*
*
*
9
Mai et al 2014
*
*


* *
*
*
*
*
8
Wen et al 2014
*
*
*


* *
*
*
*

8
Chrysanthakopoulos et al 2016
*
*
*


* *
*
*


7
Chung et al 2016
*
*
*


* *
*
*
*

8
Freudenheim et al 2016
*


* *
*
*
*
*
7
Mai et al 2016
*
*
*


* *
*
*
*

8
Michaud et al 2016
*
*
*


* *
*
*
*

8
Dizdar et al 2017
*
*
*


* *
*
*
*

8
Han et al 2017
*
*
*


* *
*


6
Lee et al 2017
*
*
*


* *
*
*
*
*
9
Momen-Heravi et al 2017
*
*
*


* *
*
*
*
*
9
Nwizu1 et al 2017
*


* *
*
*
*
*
7
Sfreddo et al 2017
*
*
*
*

* *

*
*
*
9
Chou et al 2018
*
*


* *
*
*
*
*
8
Heikkilä et al 2018
*
*
*


* *
*
*
*

8
Hu et al 2018
*
*
*


* *
*
*


7
Lee et al 2018
*
*
*


* *
*
*
*

7
Michaud et al 2018
*
*
*


* *
*
*
*

8
Güven et al 2019
*
*
*


*
*
*
*

7
Lu et al 2019
*
*
*


* *
*
*


7
Tai et al 2019
*
*


*
*
*
*

6
Yoon et al 2019
*
*


* *
*
*
*

7
Huang et al 2020
*
*
*


* *
*
*
*

8
A: Is the case definition adequate; B: Representativeness of the cases; C: Selection of Controls; D: Definition of Controls; E: Comparability of cases and controls on the basis of the design or analysis; F: Ascertainment of exposure; G: Same method of ascertainment for cases and controls; H: Non-Response Rate.
